# Supplementary material for: Innovative fusion models: elevating preoperative gross ETE prediction in thyroid cancer patients
Source: Sci Rep. 2026 Mar 11;16:13070. doi: 10.1038/s41598-026-43230-3 (PMC13099980; doi:10.1038/s41598-026-43230-3)
Supplement: Supplementary file 1 — Supplementary Material 1 [file 41598_2026_43230_MOESM1_ESM.xlsx]

## Sheet: Rad
model_name	Accuracy	AUC	95% CI	Sensitivity	Specificity	PPV	NPV	Precision	Recall	F1	Threshold	Task
LR	0.73	0.776	0.7508 - 0.8021	0.703	0.733	0.258	0.949	0.258	0.703	0.377	0.111	label-train
LR	0.663	0.748	0.7084 - 0.7867	0.746	0.651	0.246	0.944	0.246	0.746	0.37	0.094	label-test
SVM	0.904	0.833	0.8074 - 0.8586	0.67	0.935	0.575	0.956	0.575	0.67	0.619	0.1	label-train
SVM	0.809	0.68	0.6339 - 0.7267	0.459	0.863	0.339	0.912	0.339	0.459	0.39	0.102	label-test
ExtraTrees	0.716	0.75	0.7232 - 0.7776	0.665	0.722	0.24	0.942	0.24	0.665	0.352	0.114	label-train
ExtraTrees	0.79	0.752	0.7144 - 0.7895	0.541	0.828	0.326	0.922	0.326	0.541	0.407	0.125	label-test

## Sheet: alexnet
model_name	Accuracy	AUC	95% CI	Sensitivity	Specificity	PPV	NPV	Precision	Recall	F1	Threshold	Task
LR	0.803	0.861	0.8416 - 0.8797	0.744	0.811	0.353	0.958	0.353	0.744	0.479	0.139	label-train
LR	0.739	0.769	0.7299 - 0.8087	0.655	0.751	0.266	0.94	0.266	0.655	0.378	0.121	label-test
NaiveBayes	0.747	0.721	0.6934 - 0.7495	0.556	0.773	0.253	0.926	0.253	0.556	0.348	0.879	label-train
NaiveBayes	0.666	0.675	0.6295 - 0.7205	0.6	0.675	0.203	0.924	0.203	0.6	0.303	0.584	label-test
SVM	0.951	0.966	0.9530 - 0.9783	0.951	0.951	0.729	0.993	0.729	0.951	0.825	0.094	label-train
SVM	0.779	0.723	0.6770 - 0.7696	0.539	0.812	0.283	0.927	0.283	0.539	0.372	0.143	label-test
ExtraTrees	0.999	1	1.0000 - 1.0000	0.995	1	1	0.999	1	0.995	0.997	0.5	label-train
ExtraTrees	0.862	0.687	0.6403 - 0.7340	0.279	0.942	0.4	0.905	0.4	0.279	0.329	0.3	label-test
AdaBoost	0.728	0.812	0.7907 - 0.8333	0.752	0.725	0.275	0.955	0.275	0.752	0.402	0.451	label-train
AdaBoost	0.718	0.751	0.7110 - 0.7916	0.697	0.721	0.256	0.945	0.256	0.697	0.375	0.452	label-test

## Sheet: densenet121
model_name	Accuracy	AUC	95% CI	Sensitivity	Specificity	PPV	NPV	Precision	Recall	F1	Threshold	Task
LR	0.835	0.919	0.9053 - 0.9318	0.829	0.836	0.411	0.973	0.411	0.829	0.55	0.127	label-train
LR	0.839	0.762	0.7216 - 0.8030	0.509	0.885	0.378	0.929	0.378	0.509	0.434	0.244	label-test
NaiveBayes	0.804	0.839	0.8175 - 0.8596	0.712	0.816	0.349	0.954	0.349	0.712	0.468	0.396	label-train
NaiveBayes	0.671	0.759	0.7188 - 0.7998	0.733	0.662	0.23	0.947	0.23	0.733	0.35	0.073	label-test
SVM	0.98	0.994	0.9892 - 0.9990	0.984	0.979	0.868	0.998	0.868	0.984	0.922	0.087	label-train
SVM	0.822	0.747	0.7007 - 0.7928	0.552	0.859	0.35	0.933	0.35	0.552	0.428	0.16	label-test
ExtraTrees	0.999	1	1.0000 - 1.0000	0.995	1	1	0.999	1	0.995	0.997	0.5	label-train
ExtraTrees	0.775	0.599	0.5528 - 0.6454	0.267	0.846	0.192	0.893	0.192	0.267	0.223	0.2	label-test
AdaBoost	0.707	0.82	0.7987 - 0.8404	0.793	0.696	0.265	0.96	0.265	0.793	0.397	0.449	label-train
AdaBoost	0.674	0.733	0.6905 - 0.7759	0.661	0.675	0.219	0.935	0.219	0.661	0.329	0.449	label-test

## Sheet: densenet169
model_name	Accuracy	AUC	95% CI	Sensitivity	Specificity	PPV	NPV	Precision	Recall	F1	Threshold	Task
LR	0.72	0.846	0.8255 - 0.8675	0.824	0.706	0.279	0.967	0.279	0.824	0.417	0.098	label-train
LR	0.717	0.75	0.7091 - 0.7915	0.667	0.724	0.249	0.94	0.249	0.667	0.363	0.101	label-test
NaiveBayes	0.778	0.82	0.7978 - 0.8428	0.71	0.787	0.316	0.952	0.316	0.71	0.437	0.223	label-train
NaiveBayes	0.718	0.759	0.7196 - 0.7981	0.648	0.727	0.247	0.938	0.247	0.648	0.357	0.152	label-test
SVM	0.967	0.992	0.9865 - 0.9984	0.992	0.963	0.788	0.999	0.788	0.992	0.878	0.087	label-train
SVM	0.78	0.695	0.6457 - 0.7442	0.509	0.817	0.277	0.924	0.277	0.509	0.359	0.145	label-test
ExtraTrees	0.999	1	1.0000 - 1.0000	0.995	1	1	0.999	1	0.995	0.997	0.5	label-train
ExtraTrees	0.801	0.654	0.6068 - 0.7015	0.352	0.863	0.261	0.906	0.261	0.352	0.3	0.2	label-test
AdaBoost	0.695	0.797	0.7754 - 0.8192	0.785	0.682	0.255	0.958	0.255	0.785	0.385	0.448	label-train
AdaBoost	0.635	0.736	0.6943 - 0.7770	0.733	0.621	0.21	0.944	0.21	0.733	0.327	0.445	label-test

## Sheet: inception_v3
model_name	Accuracy	AUC	95% CI	Sensitivity	Specificity	PPV	NPV	Precision	Recall	F1	Threshold	Task
LR	0.752	0.875	0.8583 - 0.8916	0.852	0.739	0.311	0.973	0.311	0.852	0.455	0.1	label-train
LR	0.731	0.736	0.6927 - 0.7785	0.661	0.741	0.26	0.941	0.26	0.661	0.373	0.105	label-test
NaiveBayes	0.63	0.734	0.7069 - 0.7601	0.733	0.616	0.209	0.944	0.209	0.733	0.325	0.409	label-train
NaiveBayes	0.578	0.692	0.6515 - 0.7334	0.764	0.553	0.19	0.944	0.19	0.764	0.305	0.21	label-test
SVM	0.969	0.994	0.9901 - 0.9977	0.992	0.966	0.801	0.999	0.801	0.992	0.887	0.089	label-train
SVM	0.766	0.714	0.6653 - 0.7626	0.588	0.79	0.279	0.933	0.279	0.588	0.378	0.129	label-test
ExtraTrees	0.999	1	1.0000 - 1.0000	0.995	1	1	0.999	1	0.995	0.997	0.5	label-train
ExtraTrees	0.794	0.615	0.5681 - 0.6628	0.303	0.861	0.231	0.9	0.231	0.303	0.262	0.25	label-test
AdaBoost	0.652	0.798	0.7771 - 0.8196	0.813	0.63	0.233	0.961	0.233	0.813	0.362	0.443	label-train
AdaBoost	0.728	0.686	0.6442 - 0.7288	0.467	0.764	0.214	0.912	0.214	0.467	0.293	0.445	label-test

## Sheet: mnasnet0_5
model_name	Accuracy	AUC	95% CI	Sensitivity	Specificity	PPV	NPV	Precision	Recall	F1	Threshold	Task
LR	0.866	0.881	0.8625 - 0.9001	0.71	0.887	0.465	0.957	0.465	0.71	0.562	1.801e-01	label-train
LR	0.721	0.714	0.6687 - 0.7594	0.594	0.739	0.238	0.93	0.238	0.594	0.34	9.392e-02	label-test
NaiveBayes	0.6	0.668	0.6391 - 0.6969	0.658	0.592	0.182	0.926	0.182	0.658	0.286	1.572e-05	label-train
NaiveBayes	0.59	0.659	0.6132 - 0.7053	0.661	0.58	0.178	0.925	0.178	0.661	0.281	1.032e-05	label-test
SVM	0.989	0.971	0.9578 - 0.9849	0.953	0.994	0.953	0.994	0.953	0.953	0.953	7.026e-02	label-train
SVM	0.77	0.743	0.6994 - 0.7862	0.564	0.799	0.278	0.93	0.278	0.564	0.373	1.720e-01	label-test
ExtraTrees	0.999	1	1.0000 - 1.0000	0.995	1	1	0.999	1	0.995	0.997	5.000e-01	label-train
ExtraTrees	0.849	0.649	0.6037 - 0.6938	0.218	0.936	0.319	0.897	0.319	0.218	0.259	3.000e-01	label-test
AdaBoost	0.746	0.765	0.7409 - 0.7891	0.666	0.757	0.275	0.942	0.275	0.666	0.389	4.527e-01	label-train
AdaBoost	0.743	0.686	0.6440 - 0.7279	0.473	0.78	0.229	0.915	0.229	0.473	0.308	4.594e-01	label-test

## Sheet: mobilenet_v2
model_name	Accuracy	AUC	95% CI	Sensitivity	Specificity	PPV	NPV	Precision	Recall	F1	Threshold	Task
LR	0.845	0.906	0.8912 - 0.9202	0.795	0.851	0.425	0.968	0.425	0.795	0.554	0.153	label-train
LR	0.693	0.768	0.7299 - 0.8055	0.727	0.688	0.243	0.948	0.243	0.727	0.364	0.076	label-test
NaiveBayes	0.706	0.772	0.7476 - 0.7962	0.702	0.706	0.248	0.945	0.248	0.702	0.367	0.596	label-train
NaiveBayes	0.632	0.692	0.6525 - 0.7321	0.655	0.629	0.195	0.93	0.195	0.655	0.301	0.351	label-test
SVM	0.98	0.993	0.9883 - 0.9980	0.977	0.981	0.877	0.997	0.877	0.977	0.924	0.117	label-train
SVM	0.778	0.749	0.7039 - 0.7933	0.6	0.802	0.295	0.936	0.295	0.6	0.395	0.126	label-test
ExtraTrees	0.999	1	1.0000 - 1.0000	0.995	1	1	0.999	1	0.995	0.997	0.5	label-train
ExtraTrees	0.819	0.701	0.6568 - 0.7459	0.388	0.878	0.305	0.912	0.305	0.388	0.341	0.2	label-test
AdaBoost	0.696	0.811	0.7903 - 0.8322	0.79	0.683	0.256	0.959	0.256	0.79	0.387	0.445	label-train
AdaBoost	0.803	0.74	0.6979 - 0.7812	0.539	0.839	0.316	0.93	0.316	0.539	0.398	0.465	label-test

## Sheet: resnet18
model_name	Accuracy	AUC	95% CI	Sensitivity	Specificity	PPV	NPV	Precision	Recall	F1	Threshold	Task
LR	0.815	0.877	0.8586 - 0.8954	0.764	0.822	0.373	0.962	0.373	0.764	0.501	0.136	label-train
LR	0.697	0.728	0.6842 - 0.7718	0.655	0.703	0.233	0.937	0.233	0.655	0.343	0.091	label-test
NaiveBayes	0.73	0.822	0.7993 - 0.8446	0.764	0.726	0.278	0.957	0.278	0.764	0.408	0.195	label-train
NaiveBayes	0.693	0.743	0.7035 - 0.7823	0.661	0.697	0.231	0.937	0.231	0.661	0.342	0.178	label-test
SVM	0.968	0.987	0.9790 - 0.9951	0.979	0.967	0.803	0.997	0.803	0.979	0.882	0.08	label-train
SVM	0.751	0.699	0.6493 - 0.7480	0.57	0.775	0.259	0.929	0.259	0.57	0.356	0.129	label-test
ExtraTrees	0.999	1	1.0000 - 1.0000	0.995	1	1	0.999	1	0.995	0.997	0.5	label-train
ExtraTrees	0.627	0.63	0.5841 - 0.6760	0.545	0.639	0.172	0.911	0.172	0.545	0.262	0.15	label-test
AdaBoost	0.696	0.802	0.7800 - 0.8234	0.754	0.687	0.25	0.953	0.25	0.754	0.375	0.447	label-train
AdaBoost	0.676	0.709	0.6670 - 0.7510	0.618	0.684	0.212	0.929	0.212	0.618	0.316	0.447	label-test

## Sheet: resnet34
model_name	Accuracy	AUC	95% CI	Sensitivity	Specificity	PPV	NPV	Precision	Recall	F1	Threshold	Task
LR	0.802	0.863	0.8435 - 0.8818	0.767	0.806	0.354	0.962	0.354	0.767	0.484	0.138	label-train
LR	0.787	0.76	0.7206 - 0.7985	0.558	0.818	0.297	0.931	0.297	0.558	0.387	0.148	label-test
NaiveBayes	0.766	0.785	0.7604 - 0.8093	0.635	0.784	0.289	0.94	0.289	0.635	0.397	0.431	label-train
NaiveBayes	0.649	0.731	0.6917 - 0.7706	0.703	0.641	0.212	0.94	0.212	0.703	0.326	0.135	label-test
SVM	0.961	0.984	0.9751 - 0.9922	0.974	0.959	0.766	0.996	0.766	0.974	0.857	0.086	label-train
SVM	0.81	0.716	0.6691 - 0.7626	0.503	0.852	0.319	0.926	0.319	0.503	0.391	0.148	label-test
ExtraTrees	0.999	1	1.0000 - 1.0000	0.995	1	1	0.999	1	0.995	0.997	0.5	label-train
ExtraTrees	0.796	0.652	0.6040 - 0.7004	0.37	0.855	0.26	0.908	0.26	0.37	0.305	0.25	label-test
AdaBoost	0.707	0.811	0.7892 - 0.8330	0.78	0.696	0.262	0.958	0.262	0.78	0.392	0.447	label-train
AdaBoost	0.688	0.757	0.7177 - 0.7962	0.685	0.689	0.233	0.941	0.233	0.685	0.347	0.447	label-test

## Sheet: resnet50
model_name	Accuracy	AUC	95% CI	Sensitivity	Specificity	PPV	NPV	Precision	Recall	F1	Threshold	Task
LR	0.862	0.906	0.8901 - 0.9227	0.793	0.871	0.46	0.968	0.46	0.793	0.582	0.15	label-train
LR	0.781	0.792	0.7545 - 0.8304	0.636	0.801	0.306	0.941	0.306	0.636	0.413	0.123	label-test
NaiveBayes	0.754	0.755	0.7296 - 0.7800	0.604	0.775	0.27	0.934	0.27	0.604	0.373	0.786	label-train
NaiveBayes	0.622	0.72	0.6792 - 0.7600	0.733	0.607	0.204	0.943	0.204	0.733	0.32	0.177	label-test
SVM	0.961	0.975	0.9629 - 0.9870	0.964	0.96	0.77	0.995	0.77	0.964	0.856	0.074	label-train
SVM	0.859	0.76	0.7145 - 0.8046	0.509	0.907	0.431	0.931	0.431	0.509	0.467	0.215	label-test
ExtraTrees	0.999	1	1.0000 - 1.0000	0.995	1	1	0.999	1	0.995	0.997	0.5	label-train
ExtraTrees	0.795	0.637	0.5905 - 0.6840	0.333	0.859	0.246	0.903	0.246	0.333	0.283	0.2	label-test
AdaBoost	0.809	0.825	0.8043 - 0.8455	0.624	0.835	0.343	0.941	0.343	0.624	0.443	0.459	label-train
AdaBoost	0.783	0.758	0.7181 - 0.7974	0.509	0.821	0.281	0.924	0.281	0.509	0.362	0.459	label-test

[truncated: 7 more sheets: resnet101, resnet152, SimpleViT, squeezenet1_0, vgg11, vgg19, ViT]
