# Supplementary material for: Innovative fusion models: elevating preoperative gross ETE prediction in thyroid cancer patients
Source: Sci Rep. 2026 Mar 11;16:13070. doi: 10.1038/s41598-026-43230-3 (PMC13099980; doi:10.1038/s41598-026-43230-3)
Supplement: Supplementary file 2 — Supplementary Material 2 [file 41598_2026_43230_MOESM2_ESM.xlsx]

## Sheet: alexnet
model_name	machine learning	Accuracy	AUC	95% CI	Sensitivity	Specificity	PPV	NPV	Precision	Recall	F1	Threshold	Task
alexnet	LR	0.779	0.847	0.8264 - 0.8686	0.764	0.781	0.326	0.96	0.326	0.764	0.457	1.298e-01	label-train
	LR	0.676	0.794	0.7577 - 0.8301	0.794	0.659	0.243	0.959	0.243	0.794	0.372	7.796e-02	label-test
	NaiveBayes	0.769	0.803	0.7798 - 0.8264	0.718	0.777	0.307	0.952	0.307	0.718	0.43	5.563e-07	label-train
	NaiveBayes	0.703	0.786	0.7491 - 0.8236	0.752	0.696	0.254	0.953	0.254	0.752	0.38	8.033e-08	label-test
	SVM	0.939	0.939	0.9232 - 0.9554	0.904	0.944	0.69	0.986	0.69	0.904	0.783	9.410e-02	label-train
	SVM	0.809	0.709	0.6626 - 0.7552	0.473	0.855	0.31	0.922	0.31	0.473	0.374	1.329e-01	label-test
	ExtraTrees	0.999	1	1.0000 - 1.0000	0.995	1	1	0.999	1	0.995	0.997	5.000e-01	label-train
	ExtraTrees	0.725	0.759	0.7172 - 0.8001	0.667	0.733	0.256	0.941	0.256	0.667	0.37	1.500e-01	label-test
	AdaBoost	0.761	0.826	0.8055 - 0.8459	0.751	0.762	0.304	0.957	0.304	0.751	0.433	4.477e-01	label-train
	AdaBoost	0.719	0.731	0.6883 - 0.7734	0.612	0.734	0.24	0.932	0.24	0.612	0.345	4.429e-01	label-test
densenet121	LR	0.853	0.904	0.8886 - 0.9194	0.775	0.864	0.44	0.965	0.44	0.775	0.561	1.561e-01	label-train
	LR	0.771	0.784	0.7439 - 0.8236	0.673	0.785	0.301	0.946	0.301	0.673	0.416	1.043e-01	label-test
	NaiveBayes	0.781	0.822	0.7996 - 0.8446	0.759	0.784	0.327	0.959	0.327	0.759	0.457	2.495e-09	label-train
	NaiveBayes	0.798	0.768	0.7299 - 0.8064	0.618	0.823	0.325	0.94	0.325	0.618	0.426	4.825e-07	label-test
	SVM	0.952	0.982	0.9737 - 0.9900	0.966	0.95	0.726	0.995	0.726	0.966	0.829	8.082e-02	label-train
	SVM	0.849	0.762	0.7174 - 0.8064	0.558	0.889	0.409	0.936	0.409	0.558	0.472	1.923e-01	label-test
	ExtraTrees	0.999	1	1.0000 - 1.0000	0.995	1	1	0.999	1	0.995	0.997	5.000e-01	label-train
	ExtraTrees	0.82	0.733	0.6907 - 0.7754	0.455	0.871	0.326	0.921	0.326	0.455	0.38	2.000e-01	label-test
	AdaBoost	0.786	0.834	0.8133 - 0.8542	0.697	0.798	0.323	0.95	0.323	0.697	0.442	4.550e-01	label-train
	AdaBoost	0.732	0.747	0.7030 - 0.7909	0.661	0.742	0.261	0.941	0.261	0.661	0.374	4.446e-01	label-test
densenet169	LR	0.779	0.837	0.8152 - 0.8581	0.731	0.786	0.32	0.955	0.32	0.731	0.445	1.331e-01	label-train
	LR	0.823	0.803	0.7668 - 0.8389	0.612	0.852	0.363	0.941	0.363	0.612	0.456	1.889e-01	label-test
	NaiveBayes	0.757	0.801	0.7772 - 0.8239	0.712	0.763	0.294	0.951	0.294	0.712	0.416	3.577e-05	label-train
	NaiveBayes	0.754	0.794	0.7572 - 0.8309	0.703	0.761	0.289	0.949	0.289	0.703	0.409	2.363e-05	label-test
	SVM	0.944	0.939	0.9234 - 0.9553	0.907	0.949	0.711	0.987	0.711	0.907	0.797	9.842e-02	label-train
	SVM	0.833	0.754	0.7110 - 0.7976	0.564	0.87	0.373	0.935	0.373	0.564	0.449	1.240e-01	label-test
	ExtraTrees	0.999	1	1.0000 - 1.0000	0.995	1	1	0.999	1	0.995	0.997	5.000e-01	label-train
	ExtraTrees	0.827	0.76	0.7191 - 0.8014	0.491	0.873	0.348	0.926	0.348	0.491	0.407	2.000e-01	label-test
	AdaBoost	0.781	0.827	0.8077 - 0.8468	0.72	0.79	0.321	0.953	0.321	0.72	0.444	4.529e-01	label-train
	AdaBoost	0.767	0.742	0.7002 - 0.7829	0.576	0.793	0.277	0.931	0.277	0.576	0.374	4.540e-01	label-test
inception_v3	LR	0.797	0.828	0.8054 - 0.8499	0.715	0.808	0.34	0.954	0.34	0.715	0.461	1.428e-01	label-train
	LR	0.778	0.784	0.7461 - 0.8225	0.648	0.796	0.305	0.943	0.305	0.648	0.415	1.285e-01	label-test
	NaiveBayes	0.769	0.8	0.7764 - 0.8236	0.712	0.777	0.306	0.951	0.306	0.712	0.428	1.423e-04	label-train
	NaiveBayes	0.805	0.785	0.7469 - 0.8234	0.618	0.831	0.334	0.94	0.334	0.618	0.434	9.293e-04	label-test
	SVM	0.942	0.948	0.9335 - 0.9621	0.92	0.945	0.699	0.988	0.699	0.92	0.794	9.993e-02	label-train
	SVM	0.791	0.699	0.6492 - 0.7486	0.515	0.829	0.293	0.925	0.293	0.515	0.374	1.132e-01	label-test
	ExtraTrees	0.999	1	1.0000 - 1.0000	0.995	1	1	0.999	1	0.995	0.997	5.000e-01	label-train
	ExtraTrees	0.76	0.748	0.7062 - 0.7899	0.636	0.777	0.282	0.939	0.282	0.636	0.391	1.500e-01	label-test
	AdaBoost	0.747	0.823	0.8022 - 0.8447	0.777	0.743	0.295	0.96	0.295	0.777	0.427	4.481e-01	label-train
	AdaBoost	0.671	0.739	0.6975 - 0.7809	0.721	0.664	0.228	0.945	0.228	0.721	0.347	4.394e-01	label-test
mnasnet0_5	LR	0.792	0.803	0.7784 - 0.8276	0.676	0.808	0.327	0.948	0.327	0.676	0.441	1.523e-01	label-train
	LR	0.627	0.77	0.7314 - 0.8077	0.8	0.603	0.217	0.956	0.217	0.8	0.342	7.188e-02	label-test
	NaiveBayes	0.731	0.783	0.7575 - 0.8076	0.725	0.731	0.272	0.951	0.272	0.725	0.395	8.795e-05	label-train
	NaiveBayes	0.764	0.782	0.7429 - 0.8211	0.673	0.777	0.294	0.945	0.294	0.673	0.409	1.970e-04	label-test
	SVM	0.919	0.864	0.8399 - 0.8886	0.751	0.942	0.64	0.965	0.64	0.751	0.691	9.808e-02	label-train
	SVM	0.831	0.708	0.6569 - 0.7590	0.539	0.871	0.366	0.932	0.366	0.539	0.436	1.079e-01	label-test
	ExtraTrees	0.999	1	1.0000 - 1.0000	0.995	1	1	0.999	1	0.995	0.997	5.000e-01	label-train
	ExtraTrees	0.718	0.731	0.6868 - 0.7750	0.642	0.729	0.246	0.937	0.246	0.642	0.356	1.500e-01	label-test
	AdaBoost	0.775	0.816	0.7950 - 0.8376	0.699	0.785	0.31	0.95	0.31	0.699	0.43	4.543e-01	label-train
	AdaBoost	0.756	0.757	0.7186 - 0.7945	0.588	0.779	0.268	0.932	0.268	0.588	0.368	4.538e-01	label-test
mobilenet_v2	LR	0.824	0.891	0.8756 - 0.9072	0.788	0.828	0.388	0.966	0.388	0.788	0.52	1.382e-01	label-train
	LR	0.791	0.81	0.7758 - 0.8437	0.642	0.811	0.319	0.943	0.319	0.642	0.427	1.388e-01	label-test
	NaiveBayes	0.811	0.819	0.7960 - 0.8416	0.697	0.826	0.357	0.952	0.357	0.697	0.472	2.949e-07	label-train
	NaiveBayes	0.745	0.786	0.7516 - 0.8212	0.709	0.75	0.281	0.949	0.281	0.709	0.403	1.447e-07	label-test
	SVM	0.962	0.986	0.9793 - 0.9920	0.979	0.96	0.771	0.997	0.771	0.979	0.863	8.856e-02	label-train
	SVM	0.804	0.779	0.7360 - 0.8214	0.612	0.831	0.332	0.94	0.332	0.612	0.431	1.303e-01	label-test
	ExtraTrees	0.999	1	1.0000 - 1.0000	0.995	1	1	0.999	1	0.995	0.997	5.000e-01	label-train
	ExtraTrees	0.876	0.783	0.7412 - 0.8247	0.436	0.937	0.486	0.923	0.486	0.436	0.46	3.000e-01	label-test
	AdaBoost	0.751	0.828	0.8081 - 0.8475	0.775	0.748	0.298	0.96	0.298	0.775	0.431	4.439e-01	label-train
	AdaBoost	0.751	0.741	0.6990 - 0.7827	0.606	0.77	0.267	0.934	0.267	0.606	0.37	4.534e-01	label-test
resnet18	LR	0.825	0.856	0.8359 - 0.8764	0.736	0.837	0.385	0.958	0.385	0.736	0.505	1.564e-01	label-train
	LR	0.799	0.775	0.7340 - 0.8155	0.63	0.822	0.328	0.942	0.328	0.63	0.432	1.459e-01	label-test
	NaiveBayes	0.796	0.814	0.7917 - 0.8367	0.718	0.806	0.339	0.954	0.339	0.718	0.46	1.624e-07	label-train
	NaiveBayes	0.74	0.794	0.7578 - 0.8298	0.721	0.742	0.278	0.951	0.278	0.721	0.401	3.390e-08	label-test
	SVM	0.95	0.961	0.9484 - 0.9730	0.93	0.952	0.73	0.99	0.73	0.93	0.818	9.437e-02	label-train
	SVM	0.764	0.728	0.6803 - 0.7748	0.618	0.785	0.283	0.937	0.283	0.618	0.389	1.069e-01	label-test
	ExtraTrees	0.999	1	1.0000 - 1.0000	0.995	1	1	0.999	1	0.995	0.997	5.000e-01	label-train
	ExtraTrees	0.726	0.728	0.6832 - 0.7721	0.667	0.735	0.257	0.941	0.257	0.667	0.371	1.500e-01	label-test
	AdaBoost	0.761	0.831	0.8107 - 0.8506	0.736	0.765	0.302	0.954	0.302	0.736	0.428	4.472e-01	label-train
	AdaBoost	0.745	0.721	0.6783 - 0.7645	0.618	0.762	0.264	0.935	0.264	0.618	0.37	4.436e-01	label-test
resnet34	LR	0.774	0.843	0.8206 - 0.8644	0.777	0.774	0.322	0.962	0.322	0.777	0.456	1.193e-01	label-train
	LR	0.749	0.8	0.7640 - 0.8369	0.715	0.754	0.286	0.951	0.286	0.715	0.408	1.094e-01	label-test
	NaiveBayes	0.808	0.807	0.7840 - 0.8299	0.663	0.828	0.347	0.947	0.347	0.663	0.456	3.616e-06	label-train
	NaiveBayes	0.688	0.795	0.7591 - 0.8303	0.782	0.675	0.249	0.957	0.249	0.782	0.378	9.952e-08	label-test
	SVM	0.944	0.95	0.9366 - 0.9635	0.904	0.949	0.711	0.986	0.711	0.904	0.796	9.427e-02	label-train
	SVM	0.802	0.74	0.6920 - 0.7870	0.576	0.833	0.322	0.934	0.322	0.576	0.413	1.194e-01	label-test
	ExtraTrees	0.999	1	1.0000 - 1.0000	0.995	1	1	0.999	1	0.995	0.997	5.000e-01	label-train
	ExtraTrees	0.822	0.776	0.7374 - 0.8154	0.552	0.859	0.35	0.933	0.35	0.552	0.428	2.000e-01	label-test
	AdaBoost	0.742	0.828	0.8071 - 0.8491	0.762	0.739	0.288	0.957	0.288	0.762	0.418	4.440e-01	label-train
	AdaBoost	0.75	0.761	0.7209 - 0.8005	0.642	0.765	0.273	0.939	0.273	0.642	0.383	4.515e-01	label-test
resnet50	LR	0.789	0.868	0.8477 - 0.8881	0.829	0.784	0.346	0.971	0.346	0.829	0.489	1.122e-01	label-train
	LR	0.777	0.822	0.7870 - 0.8574	0.709	0.786	0.314	0.952	0.314	0.709	0.435	1.090e-01	label-test
	NaiveBayes	0.796	0.813	0.7905 - 0.8364	0.71	0.807	0.337	0.953	0.337	0.71	0.457	1.335e-03	label-train
	NaiveBayes	0.705	0.821	0.7878 - 0.8538	0.812	0.69	0.265	0.964	0.265	0.812	0.4	1.265e-04	label-test
	SVM	0.938	0.953	0.9390 - 0.9666	0.922	0.941	0.682	0.989	0.682	0.922	0.784	8.735e-02	label-train
	SVM	0.861	0.789	0.7481 - 0.8305	0.558	0.902	0.44	0.937	0.44	0.558	0.492	1.557e-01	label-test
	ExtraTrees	0.999	1	1.0000 - 1.0000	0.995	1	1	0.999	1	0.995	0.997	5.000e-01	label-train
	ExtraTrees	0.814	0.755	0.7128 - 0.7965	0.491	0.858	0.323	0.924	0.323	0.491	0.389	2.000e-01	label-test
	AdaBoost	0.745	0.835	0.8147 - 0.8553	0.762	0.742	0.29	0.958	0.29	0.762	0.42	4.436e-01	label-train
	AdaBoost	0.753	0.76	0.7190 - 0.8014	0.63	0.77	0.274	0.938	0.274	0.63	0.382	4.495e-01	label-test
resnet101	LR	0.83	0.901	0.8847 - 0.9177	0.834	0.83	0.404	0.973	0.404	0.834	0.544	1.229e-01	label-train
	LR	0.757	0.842	0.8107 - 0.8735	0.739	0.76	0.298	0.955	0.298	0.739	0.424	9.065e-02	label-test
	NaiveBayes	0.785	0.831	0.8092 - 0.8521	0.733	0.792	0.328	0.956	0.328	0.733	0.453	2.733e-06	label-train
	NaiveBayes	0.766	0.801	0.7681 - 0.8335	0.721	0.772	0.304	0.953	0.304	0.721	0.427	1.027e-05	label-test
	SVM	0.936	0.962	0.9487 - 0.9749	0.943	0.935	0.667	0.992	0.667	0.943	0.781	8.222e-02	label-train
	SVM	0.864	0.794	0.7512 - 0.8364	0.606	0.9	0.455	0.943	0.455	0.606	0.519	1.728e-01	label-test
	ExtraTrees	0.999	1	1.0000 - 1.0000	0.995	1	1	0.999	1	0.995	0.997	5.000e-01	label-train
	ExtraTrees	0.828	0.778	0.7363 - 0.8197	0.552	0.866	0.361	0.933	0.361	0.552	0.436	2.000e-01	label-test
	AdaBoost	0.721	0.845	0.8254 - 0.8651	0.806	0.709	0.277	0.964	0.277	0.806	0.412	4.494e-01	label-train
	AdaBoost	0.814	0.816	0.7812 - 0.8503	0.606	0.842	0.346	0.939	0.346	0.606	0.441	4.584e-01	label-test
resnet152	LR	0.753	0.85	0.8296 - 0.8697	0.79	0.748	0.302	0.963	0.302	0.79	0.437	1.072e-01	label-train
	LR	0.826	0.793	0.7547 - 0.8304	0.606	0.856	0.368	0.94	0.368	0.606	0.458	1.723e-01	label-test
	NaiveBayes	0.805	0.806	0.7832 - 0.8295	0.674	0.823	0.345	0.948	0.345	0.674	0.456	8.124e-04	label-train
	NaiveBayes	0.803	0.797	0.7616 - 0.8329	0.636	0.826	0.334	0.943	0.334	0.636	0.438	1.531e-03	label-test
	SVM	0.948	0.968	0.9579 - 0.9777	0.953	0.948	0.716	0.993	0.716	0.953	0.818	9.470e-02	label-train
	SVM	0.781	0.743	0.6975 - 0.7877	0.606	0.806	0.3	0.937	0.3	0.606	0.402	1.134e-01	label-test
	ExtraTrees	0.999	1	1.0000 - 1.0000	0.995	1	1	0.999	1	0.995	0.997	5.000e-01	label-train
	ExtraTrees	0.813	0.757	0.7163 - 0.7986	0.485	0.858	0.32	0.924	0.32	0.485	0.386	2.000e-01	label-test
	AdaBoost	0.765	0.828	0.8087 - 0.8480	0.736	0.769	0.305	0.955	0.305	0.736	0.432	4.436e-01	label-train
	AdaBoost	0.647	0.746	0.7058 - 0.7870	0.745	0.634	0.219	0.948	0.219	0.745	0.338	4.337e-01	label-test
SimpleVit	LR	0.78	0.821	0.7964 - 0.8451	0.736	0.786	0.322	0.956	0.322	0.736	0.448	1.263e-01	label-train
	LR	0.784	0.774	0.7326 - 0.8146	0.636	0.805	0.31	0.941	0.31	0.636	0.417	1.384e-01	label-test
	NaiveBayes	0.768	0.789	0.7642 - 0.8138	0.697	0.778	0.302	0.949	0.302	0.697	0.422	1.010e-04	label-train
	NaiveBayes	0.781	0.777	0.7367 - 0.8165	0.642	0.8	0.306	0.942	0.306	0.642	0.415	1.794e-04	label-test
	SVM	0.947	0.937	0.9202 - 0.9540	0.889	0.956	0.734	0.984	0.734	0.889	0.804	8.970e-02	label-train
	SVM	0.804	0.724	0.6750 - 0.7740	0.594	0.833	0.329	0.937	0.329	0.594	0.423	1.117e-01	label-test
	ExtraTrees	0.999	1	1.0000 - 1.0000	0.995	1	1	0.999	1	0.995	0.997	5.000e-01	label-train
	ExtraTrees	0.814	0.758	0.7165 - 0.7991	0.545	0.851	0.336	0.932	0.336	0.545	0.416	2.000e-01	label-test
	AdaBoost	0.759	0.821	0.8004 - 0.8416	0.746	0.761	0.301	0.956	0.301	0.746	0.429	4.484e-01	label-train
	AdaBoost	0.729	0.762	0.7241 - 0.7995	0.63	0.743	0.252	0.936	0.252	0.63	0.36	4.413e-01	label-test
squeezenet1_0	LR	0.811	0.834	0.8111 - 0.8576	0.718	0.824	0.361	0.955	0.361	0.718	0.48	1.407e-01	label-train
	LR	0.77	0.775	0.7353 - 0.8152	0.667	0.784	0.298	0.945	0.298	0.667	0.412	1.190e-01	label-test
	NaiveBayes	0.753	0.792	0.7678 - 0.8171	0.71	0.759	0.29	0.95	0.29	0.71	0.411	2.762e-06	label-train
	NaiveBayes	0.781	0.783	0.7448 - 0.8219	0.642	0.801	0.307	0.942	0.307	0.642	0.416	1.877e-05	label-test
	SVM	0.951	0.937	0.9199 - 0.9548	0.891	0.959	0.751	0.985	0.751	0.891	0.815	8.480e-02	label-train
	SVM	0.77	0.707	0.6571 - 0.7561	0.588	0.795	0.284	0.933	0.284	0.588	0.383	1.122e-01	label-test
	ExtraTrees	0.999	1	1.0000 - 1.0000	0.995	1	1	0.999	1	0.995	0.997	5.000e-01	label-train
	ExtraTrees	0.856	0.695	0.6499 - 0.7410	0.321	0.93	0.387	0.909	0.387	0.321	0.351	3.000e-01	label-test
	AdaBoost	0.774	0.825	0.8043 - 0.8457	0.718	0.782	0.312	0.952	0.312	0.718	0.435	4.523e-01	label-train
	AdaBoost	0.701	0.754	0.7146 - 0.7934	0.679	0.705	0.24	0.941	0.24	0.679	0.355	4.328e-01	label-test
vgg11	LR	0.756	0.853	0.8333 - 0.8733	0.801	0.749	0.306	0.965	0.306	0.801	0.443	9.980e-02	label-train
	LR	0.747	0.805	0.7683 - 0.8411	0.715	0.751	0.284	0.95	0.284	0.715	0.406	1.082e-01	label-test
	NaiveBayes	0.785	0.812	0.7899 - 0.8339	0.702	0.797	0.323	0.951	0.323	0.702	0.443	6.283e-05	label-train
	NaiveBayes	0.771	0.794	0.7568 - 0.8319	0.685	0.783	0.303	0.947	0.303	0.685	0.42	4.556e-05	label-test
	SVM	0.925	0.919	0.9004 - 0.9372	0.863	0.934	0.644	0.98	0.644	0.863	0.738	9.130e-02	label-train
	SVM	0.777	0.743	0.6951 - 0.7908	0.63	0.797	0.3	0.94	0.3	0.63	0.406	9.814e-02	label-test
	ExtraTrees	0.999	1	1.0000 - 1.0000	0.995	1	1	0.999	1	0.995	0.997	5.000e-01	label-train
	ExtraTrees	0.834	0.772	0.7283 - 0.8148	0.57	0.871	0.378	0.936	0.378	0.57	0.454	2.000e-01	label-test
	AdaBoost	0.789	0.843	0.8236 - 0.8622	0.738	0.796	0.333	0.957	0.333	0.738	0.459	4.471e-01	label-train
	AdaBoost	0.721	0.807	0.7701 - 0.8435	0.776	0.714	0.272	0.959	0.272	0.776	0.403	4.400e-01	label-test
vgg19	LR	0.812	0.871	0.8515 - 0.8903	0.775	0.817	0.369	0.963	0.369	0.775	0.5	1.314e-01	label-train
	LR	0.764	0.793	0.7546 - 0.8315	0.679	0.776	0.295	0.946	0.295	0.679	0.411	1.127e-01	label-test
	NaiveBayes	0.783	0.792	0.7672 - 0.8173	0.692	0.796	0.319	0.949	0.319	0.692	0.436	4.341e-09	label-train
	NaiveBayes	0.72	0.768	0.7297 - 0.8058	0.727	0.719	0.263	0.95	0.263	0.727	0.386	2.749e-09	label-test
	SVM	0.955	0.967	0.9546 - 0.9787	0.946	0.956	0.748	0.992	0.748	0.946	0.835	1.010e-01	label-train
	SVM	0.825	0.731	0.6843 - 0.7782	0.521	0.867	0.351	0.929	0.351	0.521	0.42	1.569e-01	label-test
	ExtraTrees	0.999	1	1.0000 - 1.0000	0.995	1	1	0.999	1	0.995	0.997	5.000e-01	label-train
	ExtraTrees	0.85	0.721	0.6740 - 0.7677	0.455	0.904	0.395	0.923	0.395	0.455	0.423	3.000e-01	label-test
	AdaBoost	0.776	0.827	0.8066 - 0.8483	0.705	0.786	0.313	0.951	0.313	0.705	0.433	4.431e-01	label-train
	AdaBoost	0.649	0.768	0.7298 - 0.8064	0.764	0.633	0.223	0.951	0.223	0.764	0.345	4.370e-01	label-test
ViT	LR	0.784	0.842	0.8197 - 0.8642	0.762	0.787	0.33	0.96	0.33	0.762	0.461	1.253e-01	label-train
	LR	0.82	0.768	0.7287 - 0.8077	0.576	0.854	0.352	0.936	0.352	0.576	0.437	1.740e-01	label-test
	NaiveBayes	0.774	0.798	0.7735 - 0.8224	0.725	0.78	0.313	0.954	0.313	0.725	0.437	3.640e-06	label-train
	NaiveBayes	0.783	0.78	0.7402 - 0.8190	0.642	0.802	0.309	0.942	0.309	0.642	0.417	1.027e-05	label-test
	SVM	0.955	0.957	0.9435 - 0.9710	0.93	0.958	0.754	0.99	0.754	0.93	0.833	9.134e-02	label-train
	SVM	0.808	0.705	0.6540 - 0.7566	0.552	0.843	0.326	0.932	0.326	0.552	0.41	1.196e-01	label-test
	ExtraTrees	0.999	1	1.0000 - 1.0000	0.995	1	1	0.999	1	0.995	0.997	5.000e-01	label-train
	ExtraTrees	0.817	0.75	0.7089 - 0.7906	0.503	0.861	0.332	0.926	0.332	0.503	0.4	2.500e-01	label-test
	AdaBoost	0.748	0.819	0.7990 - 0.8394	0.756	0.747	0.292	0.957	0.292	0.756	0.422	4.452e-01	label-train
	AdaBoost	0.737	0.726	0.6835 - 0.7693	0.594	0.757	0.252	0.931	0.252	0.594	0.354	4.467e-01	label-test

## Sheet: densenet121
model_name	Accuracy	AUC	95% CI	Sensitivity	Specificity	PPV	NPV	Precision	Recall	F1	Threshold	Task
LR	0.853	0.904	0.8886 - 0.9194	0.775	0.864	0.44	0.965	0.44	0.775	0.561	1.561e-01	label-train
LR	0.771	0.784	0.7439 - 0.8236	0.673	0.785	0.301	0.946	0.301	0.673	0.416	1.043e-01	label-test
NaiveBayes	0.781	0.822	0.7996 - 0.8446	0.759	0.784	0.327	0.959	0.327	0.759	0.457	2.495e-09	label-train
NaiveBayes	0.798	0.768	0.7299 - 0.8064	0.618	0.823	0.325	0.94	0.325	0.618	0.426	4.825e-07	label-test
SVM	0.952	0.982	0.9737 - 0.9900	0.966	0.95	0.726	0.995	0.726	0.966	0.829	8.082e-02	label-train
SVM	0.849	0.762	0.7174 - 0.8064	0.558	0.889	0.409	0.936	0.409	0.558	0.472	1.923e-01	label-test
ExtraTrees	0.999	1	1.0000 - 1.0000	0.995	1	1	0.999	1	0.995	0.997	5.000e-01	label-train
ExtraTrees	0.82	0.733	0.6907 - 0.7754	0.455	0.871	0.326	0.921	0.326	0.455	0.38	2.000e-01	label-test
AdaBoost	0.786	0.834	0.8133 - 0.8542	0.697	0.798	0.323	0.95	0.323	0.697	0.442	4.550e-01	label-train
AdaBoost	0.732	0.747	0.7030 - 0.7909	0.661	0.742	0.261	0.941	0.261	0.661	0.374	4.446e-01	label-test

## Sheet: densenet169
model_name	Accuracy	AUC	95% CI	Sensitivity	Specificity	PPV	NPV	Precision	Recall	F1	Threshold	Task
LR	0.779	0.837	0.8152 - 0.8581	0.731	0.786	0.32	0.955	0.32	0.731	0.445	1.331e-01	label-train
LR	0.823	0.803	0.7668 - 0.8389	0.612	0.852	0.363	0.941	0.363	0.612	0.456	1.889e-01	label-test
NaiveBayes	0.757	0.801	0.7772 - 0.8239	0.712	0.763	0.294	0.951	0.294	0.712	0.416	3.577e-05	label-train
NaiveBayes	0.754	0.794	0.7572 - 0.8309	0.703	0.761	0.289	0.949	0.289	0.703	0.409	2.363e-05	label-test
SVM	0.944	0.939	0.9234 - 0.9553	0.907	0.949	0.711	0.987	0.711	0.907	0.797	9.842e-02	label-train
SVM	0.833	0.754	0.7110 - 0.7976	0.564	0.87	0.373	0.935	0.373	0.564	0.449	1.240e-01	label-test
ExtraTrees	0.999	1	1.0000 - 1.0000	0.995	1	1	0.999	1	0.995	0.997	5.000e-01	label-train
ExtraTrees	0.827	0.76	0.7191 - 0.8014	0.491	0.873	0.348	0.926	0.348	0.491	0.407	2.000e-01	label-test
AdaBoost	0.781	0.827	0.8077 - 0.8468	0.72	0.79	0.321	0.953	0.321	0.72	0.444	4.529e-01	label-train
AdaBoost	0.767	0.742	0.7002 - 0.7829	0.576	0.793	0.277	0.931	0.277	0.576	0.374	4.540e-01	label-test

## Sheet: inception_v3
model_name	Accuracy	AUC	95% CI	Sensitivity	Specificity	PPV	NPV	Precision	Recall	F1	Threshold	Task
LR	0.797	0.828	0.8054 - 0.8499	0.715	0.808	0.34	0.954	0.34	0.715	0.461	1.428e-01	label-train
LR	0.778	0.784	0.7461 - 0.8225	0.648	0.796	0.305	0.943	0.305	0.648	0.415	1.285e-01	label-test
NaiveBayes	0.769	0.8	0.7764 - 0.8236	0.712	0.777	0.306	0.951	0.306	0.712	0.428	1.423e-04	label-train
NaiveBayes	0.805	0.785	0.7469 - 0.8234	0.618	0.831	0.334	0.94	0.334	0.618	0.434	9.293e-04	label-test
SVM	0.942	0.948	0.9335 - 0.9621	0.92	0.945	0.699	0.988	0.699	0.92	0.794	9.993e-02	label-train
SVM	0.791	0.699	0.6492 - 0.7486	0.515	0.829	0.293	0.925	0.293	0.515	0.374	1.132e-01	label-test
ExtraTrees	0.999	1	1.0000 - 1.0000	0.995	1	1	0.999	1	0.995	0.997	5.000e-01	label-train
ExtraTrees	0.76	0.748	0.7062 - 0.7899	0.636	0.777	0.282	0.939	0.282	0.636	0.391	1.500e-01	label-test
AdaBoost	0.747	0.823	0.8022 - 0.8447	0.777	0.743	0.295	0.96	0.295	0.777	0.427	4.481e-01	label-train
AdaBoost	0.671	0.739	0.6975 - 0.7809	0.721	0.664	0.228	0.945	0.228	0.721	0.347	4.394e-01	label-test

## Sheet: mnasnet0_5
model_name	Accuracy	AUC	95% CI	Sensitivity	Specificity	PPV	NPV	Precision	Recall	F1	Threshold	Task
LR	0.792	0.803	0.7784 - 0.8276	0.676	0.808	0.327	0.948	0.327	0.676	0.441	1.523e-01	label-train
LR	0.627	0.77	0.7314 - 0.8077	0.8	0.603	0.217	0.956	0.217	0.8	0.342	7.188e-02	label-test
NaiveBayes	0.731	0.783	0.7575 - 0.8076	0.725	0.731	0.272	0.951	0.272	0.725	0.395	8.795e-05	label-train
NaiveBayes	0.764	0.782	0.7429 - 0.8211	0.673	0.777	0.294	0.945	0.294	0.673	0.409	1.970e-04	label-test
SVM	0.919	0.864	0.8399 - 0.8886	0.751	0.942	0.64	0.965	0.64	0.751	0.691	9.808e-02	label-train
SVM	0.831	0.708	0.6569 - 0.7590	0.539	0.871	0.366	0.932	0.366	0.539	0.436	1.079e-01	label-test
ExtraTrees	0.999	1	1.0000 - 1.0000	0.995	1	1	0.999	1	0.995	0.997	5.000e-01	label-train
ExtraTrees	0.718	0.731	0.6868 - 0.7750	0.642	0.729	0.246	0.937	0.246	0.642	0.356	1.500e-01	label-test
AdaBoost	0.775	0.816	0.7950 - 0.8376	0.699	0.785	0.31	0.95	0.31	0.699	0.43	4.543e-01	label-train
AdaBoost	0.756	0.757	0.7186 - 0.7945	0.588	0.779	0.268	0.932	0.268	0.588	0.368	4.538e-01	label-test

## Sheet: mobilenet_v2
model_name	Accuracy	AUC	95% CI	Sensitivity	Specificity	PPV	NPV	Precision	Recall	F1	Threshold	Task
LR	0.824	0.891	0.8756 - 0.9072	0.788	0.828	0.388	0.966	0.388	0.788	0.52	1.382e-01	label-train
LR	0.791	0.81	0.7758 - 0.8437	0.642	0.811	0.319	0.943	0.319	0.642	0.427	1.388e-01	label-test
NaiveBayes	0.811	0.819	0.7960 - 0.8416	0.697	0.826	0.357	0.952	0.357	0.697	0.472	2.949e-07	label-train
NaiveBayes	0.745	0.786	0.7516 - 0.8212	0.709	0.75	0.281	0.949	0.281	0.709	0.403	1.447e-07	label-test
SVM	0.962	0.986	0.9793 - 0.9920	0.979	0.96	0.771	0.997	0.771	0.979	0.863	8.856e-02	label-train
SVM	0.804	0.779	0.7360 - 0.8214	0.612	0.831	0.332	0.94	0.332	0.612	0.431	1.303e-01	label-test
ExtraTrees	0.999	1	1.0000 - 1.0000	0.995	1	1	0.999	1	0.995	0.997	5.000e-01	label-train
ExtraTrees	0.876	0.783	0.7412 - 0.8247	0.436	0.937	0.486	0.923	0.486	0.436	0.46	3.000e-01	label-test
AdaBoost	0.751	0.828	0.8081 - 0.8475	0.775	0.748	0.298	0.96	0.298	0.775	0.431	4.439e-01	label-train
AdaBoost	0.751	0.741	0.6990 - 0.7827	0.606	0.77	0.267	0.934	0.267	0.606	0.37	4.534e-01	label-test

## Sheet: resnet18
model_name	Accuracy	AUC	95% CI	Sensitivity	Specificity	PPV	NPV	Precision	Recall	F1	Threshold	Task
LR	0.825	0.856	0.8359 - 0.8764	0.736	0.837	0.385	0.958	0.385	0.736	0.505	1.564e-01	label-train
LR	0.799	0.775	0.7340 - 0.8155	0.63	0.822	0.328	0.942	0.328	0.63	0.432	1.459e-01	label-test
NaiveBayes	0.796	0.814	0.7917 - 0.8367	0.718	0.806	0.339	0.954	0.339	0.718	0.46	1.624e-07	label-train
NaiveBayes	0.74	0.794	0.7578 - 0.8298	0.721	0.742	0.278	0.951	0.278	0.721	0.401	3.390e-08	label-test
SVM	0.95	0.961	0.9484 - 0.9730	0.93	0.952	0.73	0.99	0.73	0.93	0.818	9.437e-02	label-train
SVM	0.764	0.728	0.6803 - 0.7748	0.618	0.785	0.283	0.937	0.283	0.618	0.389	1.069e-01	label-test
ExtraTrees	0.999	1	1.0000 - 1.0000	0.995	1	1	0.999	1	0.995	0.997	5.000e-01	label-train
ExtraTrees	0.726	0.728	0.6832 - 0.7721	0.667	0.735	0.257	0.941	0.257	0.667	0.371	1.500e-01	label-test
AdaBoost	0.761	0.831	0.8107 - 0.8506	0.736	0.765	0.302	0.954	0.302	0.736	0.428	4.472e-01	label-train
AdaBoost	0.745	0.721	0.6783 - 0.7645	0.618	0.762	0.264	0.935	0.264	0.618	0.37	4.436e-01	label-test

## Sheet: resnet34
model_name	Accuracy	AUC	95% CI	Sensitivity	Specificity	PPV	NPV	Precision	Recall	F1	Threshold	Task

## Sheet: resnet50
model_name	Accuracy	AUC	95% CI	Sensitivity	Specificity	PPV	NPV	Precision	Recall	F1	Threshold	Task
LR	0.789	0.868	0.8477 - 0.8881	0.829	0.784	0.346	0.971	0.346	0.829	0.489	1.122e-01	label-train
LR	0.777	0.822	0.7870 - 0.8574	0.709	0.786	0.314	0.952	0.314	0.709	0.435	1.090e-01	label-test
NaiveBayes	0.796	0.813	0.7905 - 0.8364	0.71	0.807	0.337	0.953	0.337	0.71	0.457	1.335e-03	label-train
NaiveBayes	0.705	0.821	0.7878 - 0.8538	0.812	0.69	0.265	0.964	0.265	0.812	0.4	1.265e-04	label-test
SVM	0.938	0.953	0.9390 - 0.9666	0.922	0.941	0.682	0.989	0.682	0.922	0.784	8.735e-02	label-train
SVM	0.861	0.789	0.7481 - 0.8305	0.558	0.902	0.44	0.937	0.44	0.558	0.492	1.557e-01	label-test
ExtraTrees	0.999	1	1.0000 - 1.0000	0.995	1	1	0.999	1	0.995	0.997	5.000e-01	label-train
ExtraTrees	0.814	0.755	0.7128 - 0.7965	0.491	0.858	0.323	0.924	0.323	0.491	0.389	2.000e-01	label-test
AdaBoost	0.745	0.835	0.8147 - 0.8553	0.762	0.742	0.29	0.958	0.29	0.762	0.42	4.436e-01	label-train
AdaBoost	0.753	0.76	0.7190 - 0.8014	0.63	0.77	0.274	0.938	0.274	0.63	0.382	4.495e-01	label-test

## Sheet: resnet101
model_name	Accuracy	AUC	95% CI	Sensitivity	Specificity	PPV	NPV	Precision	Recall	F1	Threshold	Task
LR	0.83	0.901	0.8847 - 0.9177	0.834	0.83	0.404	0.973	0.404	0.834	0.544	1.229e-01	label-train
LR	0.757	0.842	0.8107 - 0.8735	0.739	0.76	0.298	0.955	0.298	0.739	0.424	9.065e-02	label-test
NaiveBayes	0.785	0.831	0.8092 - 0.8521	0.733	0.792	0.328	0.956	0.328	0.733	0.453	2.733e-06	label-train
NaiveBayes	0.766	0.801	0.7681 - 0.8335	0.721	0.772	0.304	0.953	0.304	0.721	0.427	1.027e-05	label-test
SVM	0.936	0.962	0.9487 - 0.9749	0.943	0.935	0.667	0.992	0.667	0.943	0.781	8.222e-02	label-train
SVM	0.864	0.794	0.7512 - 0.8364	0.606	0.9	0.455	0.943	0.455	0.606	0.519	1.728e-01	label-test
ExtraTrees	0.999	1	1.0000 - 1.0000	0.995	1	1	0.999	1	0.995	0.997	5.000e-01	label-train
ExtraTrees	0.828	0.778	0.7363 - 0.8197	0.552	0.866	0.361	0.933	0.361	0.552	0.436	2.000e-01	label-test
AdaBoost	0.721	0.845	0.8254 - 0.8651	0.806	0.709	0.277	0.964	0.277	0.806	0.412	4.494e-01	label-train
AdaBoost	0.814	0.816	0.7812 - 0.8503	0.606	0.842	0.346	0.939	0.346	0.606	0.441	4.584e-01	label-test

[truncated: 6 more sheets: resnet152, SimpleViT, squeezenet1_0, vgg11, vgg19, ViT]
